# Supplementary material for: Nitrogen Fertilization Coupled with Zinc Foliar Applications Modulate the Production, Quality, and Stress Response of Sideritis cypria Plants Grown Hydroponically Under Excess Copper Concentrations
Source: Plants (Basel). 2025 Feb 24;14(5):691. doi: 10.3390/plants14050691 (PMC11901989; doi:10.3390/plants14050691)
Supplement: Supplementary file 1 [file plants-14-00691-s001.zip]

Archive with 1 entries (1 files):
- plants-3466821-supplementary.pdf
